# Supplementary material for: Doxycycline PEP can induce doxycycline resistance in Klebsiella pneumoniae in a Galleria mellonella model of PEP
Source: Front Microbiol. 2023 Aug 30;14:1208014. doi: 10.3389/fmicb.2023.1208014 (PMC10498386; doi:10.3389/fmicb.2023.1208014)
Supplement: Supplementary file 1 [file Table_1.xlsx]

## Sheet: Sheet1
ID	Experiment	Day of experiment*	DOX	CIP	CRO	AZM
KPZDOXY1	indiv_1xdox	3	32	0.38	0.5	>256
KPZDOXY2	indiv_1xdox	3	16	0.25	0.19	128
KPZDOXY5	indiv_1xdox	2	8	0.5	0.38	192
KPZDOXY7	indiv_1xdox	2	8	0.25	0.19	128
KPZDOXY4	indiv_0.5xdox	3	12	0.38	0.25	192
KPZDOXY8	indiv_0.5xdox	3	8	0.38	0.25	192
KPZDOXY10	indiv_0.5xdox	3	8	0.19	0.125	256
KPZDOXY12	indiv_0.5xdox	3	6	0.38	0.25	128
KPZDOXY13	network	3	64	0.38	0.5	>256
KPZDOXY14	network	3	64	0.5	0.38	192
KPZDOXY15	network	3	64	0.38	0.5	>256
KPZDOXY16	network	3	16	0.25	0.38	192
KPZDOXY17	network	3	32	0.5	0.125	96
KPZDOXY18	network	3	24	0.25	0.38	256
KPZDOXY19	network	3	48	0.38	0.5	192
KPZDOXY20	network	3	96	0.5	0.38	256
KPZcontr_1	control_indiv	4	2	0.064	0.064	96
KPZcontr_2	control_indiv	4	2	0.064	0.064	96
KPZcontr_3	control_indiv	4	2	0.094	0.064	96
KPZcontr_4	control_indiv	4	3	0.064	0.064	96
KPZcontr_5	control_network	3	2	0.064	0.064	128
KPZcontr_6	control_network	3	2	0.094	0.064	96
KPZcontr_7	control_network	3	3	0.064	0.064	96
KPZcontr_8	control_network	3	3	0.094	0.094	96
* For the network experiments these are the cultures from the day 3 experiments that were injected into new larvae. These isolates were not used in analyses
Stable 1: List of Klebsiella pneumoniae isolates and the MICs of Doxycycline (DOX), ciprofloxacin (CIP), ceftriaxone (CRO) and azithromycin (AZM)
